# Supplementary material for: Building integral projection models: a user's guide
Source: J Anim Ecol. 2014 Jan 20;83(3):528–45. doi: 10.1111/1365-2656.12178 (PMC4258094; doi:10.1111/1365-2656.12178)
Supplement: Data S1 — Rcode [file jane0083-0528-SD1.zip]

Archive with 9 entries (9 files):
- Ungulate Calculations HowTo.R
- Ungulate Demog Funs.R
- Ungulate Simulate IBM.R
- BoxCoxExample.R
- gamExample.R
- gamlssExample.R
- kernelExample.R
- nonconstantVarEexample.R
- Standard Graphical Pars.R
