# Supplementary material for: Building integral projection models: a user's guide
Source: J Anim Ecol. 2014 Jan 20;83(3):528–45. doi: 10.1111/1365-2656.12178 (PMC4258094; doi:10.1111/1365-2656.12178)
Supplement: Data S1 — Rcode [file jane0083-0528-SD1.zip › Ungulate Calculations HowTo.R]

## ~~~~~~~~~~~~~~~~~~~~~~~~~~~~~~~~~~~~~~~~~~~~~~~~~~~~~~~~~~~~~~~~~~~~~~~~~~~~~~~~~~~~~~~~~~~~~~~~~~~~~
## Use the Ungulate IBM to illustrate the construction of an IPM
## ~~~~~~~~~~~~~~~~~~~~~~~~~~~~~~~~~~~~~~~~~~~~~~~~~~~~~~~~~~~~~~~~~~~~~~~~~~~~~~~~~~~~~~~~~~~~~~~~~~~

require(doBy)
require(car)
require(mgcv) 

rm(list=ls(all=TRUE))

set.seed(270875)

## working directory must be set here, so the source()'s below run
setwd("~/Repos/ipm_book/")

## run the utility functions
source("./Rcode/HowTo/Standard Graphical Pars.R")

## run the ungulate IBM
source("./Rcode/HowTo/Ungulate Demog Funs.R")

## set the simulation parameters
init.pop.size <- 500
n.yrs <- 400
m.par <- m.par.true

## run the ungulate IBM
source("./Rcode/HowTo/Ungulate Simulate IBM.R")
cat(pop.size,"\n")

## take a random sample of 3000 observations
## we need to take a random sample because new recruits are placed at the start of the data frame 
rows.to.keep <- sample.int(nrow(sim.data), 3000)
sim.data <- sim.data[rows.to.keep,]


## ~~~~~~~~~~~~~~~~~~~~~~~~~~~~~~~~~~~~~~~~~~~~~~~~~~~~~~~~~~~~~~~~~~~~~~~~~~~~~~~~~~~~~~~~~~~~~~~~~~~~~~~~~
## Section 1 - Fit statistical models to simulated data and plot these where appropriate
## ~~~~~~~~~~~~~~~~~~~~~~~~~~~~~~~~~~~~~~~~~~~~~~~~~~~~~~~~~~~~~~~~~~~~~~~~~~~~~~~~~~~~~~~~~~~~~~~~~~~~~~~~~

## sort by size and print a sample to the screen
sim.data <- sim.data[order(sim.data$z),]
round(sim.data[sample(1:nrow(sim.data),8),],2)

## set the plotting region
## dev.new(6, 6)
postscript(file="./HowTo/SoayDemog.eps", w=6, h=6,
           horizontal = FALSE, onefile = FALSE, paper = "special")
set_graph_pars(ptype = "panel4")
plot.range <- c(2.0, 3.5)

## 1 - survival (binary indicator 'Surv' = 1 if survived)

surv.plot.data <- within(sim.data, {
    z.quantiles <- quantile(z, probs=seq(0,1,length=16))
    z.quantiles[1] <- z.quantiles[1]-0.1 # make sure we include the smallest
    z.classes <- cut(z, z.quantiles)
    rm(z.quantiles)
})

mod.surv.glm <- glm(Surv ~ z  , family = binomial, data = surv.plot.data)
summary(mod.surv.glm)

surv.ps <- summaryBy(z + Surv ~ z.classes, data = surv.plot.data)

plot(Surv.mean ~ z.mean,
     data = surv.ps, pch = 19, cex = 0.7, xlim = plot.range, ylim = c(0,1),
     xlab  =expression("Mass t, "*italic(z)), ylab = "Probability of surviving")

lines(fitted(mod.surv.glm) ~ z, data = surv.plot.data, col = "red")
add_panel_label(ltype="a")

## 2 - growth (continuous variable 'z1')

grow.plot.data <- subset(sim.data, !is.na(z1))

mod.grow <- lm(z1 ~ z, data = grow.plot.data)

plot(z1 ~ z,
     data = grow.plot.data,
     xlim = plot.range, ylim = plot.range, pch = 16, cex = 0.25,
     xlab = expression("Mass  t, "*italic(z)),
     ylab = expression("Mass  t+1, "*italic(z)*"'"))

abline(mod.grow, col="red")
abline(0, 1, lty=2)
add_panel_label(ltype="b")

## 3 - reproduction (binary indicator 'Repr' = 1 if reproduced)

repr.plot.data <- within(subset(sim.data, Surv==1), {
    z.quantiles <- quantile(z, probs = seq(0, 1, length = 16))
    z.quantiles[1] <- z.quantiles[1]-0.1 # make sure we include the smallest
    z.classes <- cut(z, z.quantiles)
    rm(z.quantiles)
})

mod.repr <- glm(Repr ~ z, family = binomial, data = repr.plot.data)

repr.ps <- summaryBy(z + Repr ~ z.classes, data = repr.plot.data)

plot(Repr.mean ~ z.mean, data = repr.ps, pch = 19, cex = 0.7, xlim = plot.range, ylim = c(0,1),
     xlab=expression("Mass t, "*italic(z)), ylab="Probability of reproducing")

lines(fitted(mod.repr) ~ z, data = repr.plot.data, col = "red")
add_panel_label(ltype="c")

## < no plot > - spring->summer recruitment (binary indicator 'Recr' = 1 if reproduced)

summary(mod.recr <- glm(Recr ~ 1, family=binomial, data=sim.data))

## 4 - recruit size (continuous variable 'Rcsz')

rcsz.plot.data <- subset(sim.data, !is.na(Rcsz))

summary(mod.rcsz <- lm(Rcsz ~ z, data=rcsz.plot.data))

plot(Rcsz ~ z,
     data = rcsz.plot.data,
     xlim = plot.range, ylim = plot.range, pch = 16, cex = 0.25,
     xlab = expression("Maternal mass t, "*italic(z)),
     ylab = expression("Offspring mass t+1, "*italic(z)*"'"))

abline(mod.rcsz, col="red")
add_panel_label(ltype="d")

## close the graphics device
dev.off()

##
## Finally, store the estimated parameters
##

m.par.est <- c(## survival
               surv      = coef(mod.surv.glm),
               ## growth 
               grow      =  coef(mod.grow),
               grow.sd   =  summary(mod.grow)$sigma,
               ## reproduce or not
               repr      =  coef(mod.repr),
               ## recruit or not
               recr      =  coef(mod.recr),
               ## recruit size
               rcsz      =  coef(mod.rcsz),
               rcsz.sd   =  summary(mod.rcsz)$sigma)

names(m.par.est) <- names(m.par.true)

## ~~~~~~~~~~~~~~~~~~~~~~~~~~~~~~~~~~~~~~~~~~~~~~~~~~~~~~~~~~~~~~~~~~~~~~~~~~~~~~~~~~~~~~~~~~~~~~~~~~~~~~~~~
## Section 2 - Construct kernels and compute population growth rates  
## ~~~~~~~~~~~~~~~~~~~~~~~~~~~~~~~~~~~~~~~~~~~~~~~~~~~~~~~~~~~~~~~~~~~~~~~~~~~~~~~~~~~~~~~~~~~~~~~~~~~~~~~~~

nBigMatrix <- 100

## check the min/max sizes ever seen
with(sim.data, min(z))
with(sim.data, max(z))
## so let's set the lower and upper limits for the size range at 1.6 and 3.6 so slightly smaller/bigger
## than actually observed
min.size <- 1.6
max.size <- 3.7

## make our true and estimated projection kernels
IPM.true <- mk_K(nBigMatrix, m.par.true, min.size, max.size)
IPM.est <- mk_K(nBigMatrix, m.par.est, min.size, max.size)

## calculate the population growth rate
lam.est <- Re(eigen(IPM.est$K)$values[1])
lam.est
lam.true <- Re(eigen(IPM.true$K)$values[1])
lam.true

## estimate the growth rate of the simulated population
fit.pop.growth <- lm(log(pop.size.t) ~ seq.int(along = pop.size.t))
exp(coef(fit.pop.growth)[2])

## ~~~~~~~~~~~~~~~~~~~~~~~~~~~~~~~~~~~~~~~~~~~~~~~~~~~~~~~~~~~~~~~~~~~~~~~~~~~~~~~~~~~~~~~~~~~~~~~~~~~~~~~~~
## Section 3 - Construct kernels, compute useful summary quantities and plot size by age distribution
## ~~~~~~~~~~~~~~~~~~~~~~~~~~~~~~~~~~~~~~~~~~~~~~~~~~~~~~~~~~~~~~~~~~~~~~~~~~~~~~~~~~~~~~~~~~~~~~~~~~~~~~~~~

## extract the mesh points
meshpts <- IPM.true$meshpts

## normalised stable size distribution
w.est <- Re(eigen(IPM.est$K)$vectors[, 1])
stable.z.dist.est <- w.est/sum(w.est)
stable.z.repr.dist.est <- s_z(meshpts, m.par.est) * pb_z(meshpts, m.par.est) * w.est/sum(s_z(meshpts, 
	m.par.est) * pb_z(meshpts, m.par.est) * w.est)
w.true <- Re(eigen(IPM.true$K)$vectors[, 1])
stable.z.dist.true <- w.true/sum(w.true)
stable.z.repr.dist.true <- s_z(meshpts, m.par.true) * pb_z(meshpts, m.par.true) * w.true/sum(s_z(meshpts, 
	m.par.true) * pb_z(meshpts, m.par.true) * w.true)

## mean size - log size scale (i.e. geometric mean taken on original scale size, then logged)
mean.z.est <- sum(stable.z.dist.est * meshpts)
mean.z.est
mean.z.true <- sum(stable.z.dist.true * meshpts)
mean.z.true

## mean size ar reproduction - log size scale (i.e. geometric mean taken on original scale size, then logged)
mean.z.repr.est <- sum(stable.z.repr.dist.est * meshpts)
mean.z.repr.est
mean.z.repr.true <- sum(stable.z.repr.dist.true * meshpts)
mean.z.repr.true

## variance in size
var.z.est <- sum(stable.z.dist.est * meshpts^2) - mean.z.est^2
var.z.est
var.z.true <- sum(stable.z.dist.true * meshpts^2) - mean.z.true^2
var.z.true

## mean and variance in size - original untransformed scale
mean.z.ari.est <- sum(stable.z.dist.est * exp(meshpts))
mean.z.ari.est
var.z.ari.est <- sum(stable.z.dist.true * exp(2 * meshpts)) - mean.z.ari.est^2
var.z.ari.est

## compute the size distribution for each age class with repetitious code...
a0.z.dist.est <- IPM.est$F %*% stable.z.dist.est/lam.est
a1.z.dist.est <- IPM.est$P %*% a0.z.dist.est/lam.est
a2.z.dist.est <- IPM.est$P %*% a1.z.dist.est/lam.est
a3.z.dist.est <- IPM.est$P %*% a2.z.dist.est/lam.est

## ...or we can do this with a loop
z.dist.by.age <- list()
z.dist.by.age[[1]] <- IPM.est$F %*% stable.z.dist.est/lam.est
for (i in 2:150) z.dist.by.age[[i]] <- IPM.est$P %*% z.dist.by.age[[i - 1]]/lam.est

## build a little helper function to compute the means & variances
mk_moments <- function(z.dist, meshpts) {
	z.dist <- z.dist/sum(z.dist)
	mean.z <- sum(z.dist * meshpts)
	var.z <- sum(z.dist * meshpts^2) - mean.z^2
	return(c(mean = mean.z, sd = sqrt(var.z)))
}

## 
postscript(file = "./HowTo/SoaySizeAge.eps", w = 6, h = 6, horizontal = FALSE, onefile = FALSE, 
	paper = "special")
set_graph_pars(ptype = "panel1")
## age = 0 (new recruits)
z.dist <- z.dist.by.age[[1]]
plot(meshpts, z.dist, type = "n", xlab = "Mass, z", ylab = "Density", xlim = c(1.5, 4.2))
## age = 1, 2, 3 and 4
for (A in 0:4) {
	z.dist <- z.dist.by.age[[A + 1]]
	lines(meshpts, z.dist)
	moments <- round(mk_moments(z.dist, meshpts), 2)
	text(x = moments["mean"], y = max(z.dist) + 5e-05, pos = 4, cex = 0.75, labels = paste("A = ", 
		A, " (mean = ", moments["mean"], ", s.d. = ", moments["sd"], ")", sep = ""))
}
dev.off()

## ~~~~~~~~~~~~~~~~~~~~~~~~~~~~~~~~~~~~~~~~~~~~~~~~~~~~~~~~~~~~~~~~~~~~~~~~~~~~~~~~~~~~~~~~~~~~~~~~~~~~~~~~~
## Section 4 - make plots comparing the behaviour of the IPM and the IBM 
## ~~~~~~~~~~~~~~~~~~~~~~~~~~~~~~~~~~~~~~~~~~~~~~~~~~~~~~~~~~~~~~~~~~~~~~~~~~~~~~~~~~~~~~~~~~~~~~~~~~~~~~~~~

postscript(file = "./HowTo/SoayIBMIPM.eps", w = 6, h = 6, horizontal = FALSE, onefile = FALSE, 
	paper = "special")
set_graph_pars(ptype = "panel4")

## 1 - plot population density versus time...

plot(seq.int(along = pop.size.t), log(pop.size.t), type = "l", xlab = "Time", ylab = "Population size")
mod.pop.growth <- lm(log(pop.size.t) ~ seq.int(along = pop.size.t))
abline(mod.pop.growth, col = "blue")

#mtext(side = 3, line=0.5, adj = 0, text = "A)")
add_panel_label(ltype = "a")
## ...roughly linear for log(Nt) vs time so exponential growth


## 2 - plot mean size versus time...
plot(seq.int(along = pop.size.t), mean.z.t[seq.int(along = pop.size.t)], type = "l", xlab = "Time", 
	ylab = "Mean sheep mass")
abline(h = mean.z.true, col = "red")
add_panel_label(ltype = "b")
## ...mean size seems to settle down after a while

## 3 - plot mean flowering size versus time...
plot(seq.int(along = pop.size.t), mean.z.repr.t[seq.int(along = pop.size.t)], type = "l", xlab = "Time", 
	ylab = "Mean reproductive mass")
abline(h = mean.z.repr.true, col = "red")
add_panel_label(ltype = "c")
## ...mean flowering size seems to settle down after a while

## 4 - plot of density estimates at time 50 and the end 
plot(density(sim.data$z), main = "", ylim = c(0, 3), xlab="Mass")
#lines(density(sim.data$z))
lines(IPM.est$meshpts, stable.z.dist.est/diff(IPM.est$meshpts)[1], col = "red")
add_panel_label(ltype = "d")
dev.off()


## ~~~~~~~~~~~~~~~~~~~~~~~~~~~~~~~~~~~~~~~~~~~~~~~~~~~~~~~~~~~~~~~~~~~~~~~~~~~~~~~~~~~~~~~~~~~~~~~~~~~~~~~~~
## Section 4 - Model diagnostics for the regressions underpinning the basic growth kernel and the survival
## function
## ~~~~~~~~~~~~~~~~~~~~~~~~~~~~~~~~~~~~~~~~~~~~~~~~~~~~~~~~~~~~~~~~~~~~~~~~~~~~~~~~~~~~~~~~~~~~~~~~~~~~~~~~~

pick.data <- sample(seq(1, nrow(sim.data)))

## GROWTH

## Construct a data set of plausible size (subsampling is fudged so that we can see patterns discussed)
strt <- 50
end <- strt + 240 - 1
test.data <- sim.data[pick.data[strt:end], ]
test.data <- na.omit(subset(test.data, select = c(z, z1, Surv)))
test.data <- test.data[order(test.data$z), ]

## refit models to the reduced data set 
mod.grow <- lm(z1 ~ z, data = test.data)
cat(length(mod.grow$fitted))

## setup th eplot region for dignostics
postscript(file = "./HowTo/DiagnoseSoayGrow.eps", w = 6, h = 6, horizontal = FALSE, onefile = FALSE, 
	paper = "special")
set_graph_pars(ptype = "panel4")

## plot residuals versus fitted for growth model 
zhat <- fitted(mod.grow)
resid <- residuals(mod.grow)
plot(zhat, resid, xlab = "Fitted values", ylab = "Residuals")
gam.resid <- gam(resid ~ s(zhat), method="REML")
rhat <- predict(gam.resid, type = "response")
points(zhat, rhat, type = "l")
add_panel_label(ltype = "a")

## Normal qq-plot for growth model
sresid <- rstandard(mod.grow)
qqPlot(sresid, main = "", xlab = "Normal quantiles", ylab = "Residual quantiles",
       col.lines = "black", lwd = 1)
add_panel_label(ltype = "b")

## Absolute residuals versus fitted
plot(zhat, sqrt(abs(sresid)), xlab = "Fitted values", ylab = "sqrt(|Residuals|)")
gam.sresid <- gam(sqrt(abs(sresid)) ~ s(zhat), method = "REML")
rhat <- predict(gam.sresid, type = "response")
points(zhat, rhat, type = "l")
add_panel_label(ltype = "c")

## compare to a gam fit
gam.grow <- gam(z1 ~ s(z), data = test.data, method = "REML")
gam.grow.fitted <- predict(gam.grow, type = "response")
matplot(test.data$z, cbind(fitted(mod.grow), gam.grow.fitted), type = "l", lty = c(1, 2), lwd = 2, 
	xlab = "Size t", ylab = "Fitted size t+1", col=rep(1,2))
add_panel_label(ltype = "d")

## close plot device
dev.off()

## miscellaneous checks of the growth function
shapiro.test(sresid)
cor.test(zhat, sqrt(abs(sresid)), method="k")
AIC(gam.grow, mod.grow)
anova(gam.grow, gam(z1 ~ z, data = test.data, method = "REML"), test="Chi")

## SURVIVAL

## Construct a data set of plausible size
strt <- 50
end <- strt + 340 - 1
test.data <- sim.data[pick.data[strt:end], ]
test.data <- na.omit(subset(test.data, select = c(z, Surv)))
test.data <- test.data[order(test.data$z), ]

## setup the plot region for dignostics
postscript(file = "./HowTo/DiagnoseSoaySurv.eps", w = 6, h = 3.5, horizontal = FALSE, onefile = FALSE, 
	paper = "special")
set_graph_pars(ptype = "panel2")

# fit models to the reduced data set 
mod.surv <- glm(Surv ~ z, family = binomial, data = test.data)
gam.surv <- gam(Surv ~ s(z), family = binomial, data = test.data, method = "REML")

# compare fitted glm, grouped data, and fitted gam 
sizerank <- seq_along(test.data$z)/nrow(test.data)
test.data$sizeclass <- round(9 * sizerank) + 1 # make size classes based on quantiles
surv.ps <- summaryBy(z + Surv ~ sizeclass, data = test.data, na.rm = TRUE)
with(test.data, {
    plot(surv.ps$z.mean, surv.ps$Surv.mean, xlab = "Size z", ylab = "Survival probability",
         pch = 1, xlim = range(z), ylim = c(0, 1))
    points(test.data$z, fitted(mod.surv), type = "l", lty = 1, lwd = 2)
    svals <- seq(min(z), max(z), length = 12)
    ghat <- predict(gam.surv, newdata = data.frame(z = svals), type = "response")
    points(svals, ghat, type = "p", col = "red", pch = 16)
})
add_panel_label(ltype = "a")

summary(gam.surv)

# Show the fitted GAM's linear predictor
plot(gam.surv, seWithMean = TRUE, xlab = "Size z", ylab = "Spline(z, edf=1)")
add_panel_label(ltype = "b")

dev.off()
