# Supplementary material for: Building integral projection models: a user's guide
Source: J Anim Ecol. 2014 Jan 20;83(3):528–45. doi: 10.1111/1365-2656.12178 (PMC4258094; doi:10.1111/1365-2656.12178)
Supplement: Data S1 — Rcode [file jane0083-0528-SD1.zip › Ungulate Simulate IBM.R]

## ~~~~~~~~~~~~~~~~~~~~~~~~~~~~~~~~~~~~~~~~~~~~~~~~~~~~~~~~~~~~~~~~~~~~~~~~~~~~~~~~~~~~~~~~~~~~~~~~~~~~~~~~~
## Section 1 -
## ~~~~~~~~~~~~~~~~~~~~~~~~~~~~~~~~~~~~~~~~~~~~~~~~~~~~~~~~~~~~~~~~~~~~~~~~~~~~~~~~~~~~~~~~~~~~~~~~~~~~~~~~~

## initial size distribution (assuming everyone is a new recuit)

z <- rnorm(init.pop.size, mean = m.par["rcsz.int"] +  m.par["rcsz.z"] * 3.2, sd = m.par["rcsz.sd"])

## vectors to store pop size and mean size

pop.size.t <- mean.z.t <- mean.z.repr.t <- numeric(n.yrs)

## Iterate the model using the "true" parameters and store data in a data.frame
yr <- 1
while(yr < n.yrs & length(z) < 5000) {

    ## calculate current population size
    pop.size <- length(z)

    ## generate binomial random number for survival, where survival depends on your size z,
    ## this is a vector of 0's and 1's, you get a 1 if you survive
    surv <- rbinom(n=pop.size, prob=s_z(z, m.par), size=1)

    ## generate the size of surviving individuals next year
    i.subset <- which(surv == 1)
    z1 <- rep(NA, pop.size)
    E.z1 <- m.par["grow.int"] + m.par["grow.z"] * z[i.subset]
    z1[i.subset] <- rnorm(n = length(i.subset), mean = E.z1, sd = m.par["grow.sd"])
    
    ## generate a binomial random number for reproduction from surviving individuals
    
    repr <- rep(NA, pop.size)
    repr[i.subset] <- rbinom(n = length(i.subset), prob = pb_z(z[i.subset], m.par), size=1)

    ## generate a binomial random number for offspring sex (female==1)
    i.subset <- which(surv == 1 & repr == 1)
    osex <- rep(NA, pop.size)
    osex[i.subset] <- rbinom(n = length(i.subset), prob = 1/2, size=1)

    ## generate a binomial random number for offspring recruitment from surviving / reproducing individuals
    i.subset <- which(surv == 1 & repr == 1 & osex == 1)
    recr <- rep(NA, pop.size)
    recr[i.subset] <- rbinom(n = length(i.subset), prob=pr_z(m.par), size=1)
    
    ## generate the size of new recruits
    i.subset <- which(surv == 1 & repr == 1 & osex==1 & recr == 1)
    z1.rec <- rep(NA, pop.size)
    E.rec.z1 <- m.par["rcsz.int"] + m.par["rcsz.z"] * z[i.subset]
    z1.rec[i.subset] <- rnorm(n = length(i.subset), mean = E.rec.z1, sd = m.par["rcsz.sd"])
    
    ## store the simulation data for the current year, we'll use this later
    sim.data <- data.frame(z, surv, z1, repr, osex, recr, z1.rec)
    
    ## store the population size and mean body mass
    pop.size.t[yr] <- length(z)
    mean.z.t[yr] <- mean(z)
    mean.z.repr.t[yr] <- mean(z[repr==1],na.rm=TRUE)
    
     ## create new population body size vector
    z <- c(z1.rec[which(surv == 1 & repr == 1 & osex==1 & recr == 1)], z1[which(surv == 1)])
    

    ## iterate the year
    yr <- yr+1

    ## print some info
    #cat(length(z), "  " ,mean(z), "\n")
    
}

## trim the population size vector to remove the zeros at the end
pop.size.t <- pop.size.t[pop.size.t>0]

## reassign column names to match the text of chapter 1
names(sim.data) <- c("z","Surv","z1","Repr","Sex","Recr","Rcsz")
