# Supplementary material for: Building integral projection models: a user's guide
Source: J Anim Ecol. 2014 Jan 20;83(3):528–45. doi: 10.1111/1365-2656.12178 (PMC4258094; doi:10.1111/1365-2656.12178)
Supplement: Data S1 — Rcode [file jane0083-0528-SD1.zip › BoxCoxExample.R]

# Profile negative log likelihood function for transformation parameter
bcNLL=function(lambda,x,y) {
	xl=x^lambda; yl=y^lambda;
	fit=lm(yl~xl); s2hat=mean(fit$residuals^2); 
	Lmax = -0.5*length(x)*log(s2hat/lambda^2) + (lambda-1)*sum(log(y));
	return(-Lmax)
}

# Do 500 trials to see how well lambda is estimated
# In this test case the true value is lambda=0.5
lvals=numeric(500); N=100;
for(j in 1:500) {
# Data on the scale where a linear model is valid
z=runif(N,1,10); z1=1 + 0.5*z + 0.2*rnorm(N); 

# the 'data', created so square-root transformation is optimal 
x=z^2; x1=z1^2; plot(x,x1);

lvals[j]=optimize(bcNLL,c(0.01,3),x=x,y=x1)$minimum 
}
mean(lvals); sd(lvals);  
