# Supplementary material for: Building integral projection models: a user's guide
Source: J Anim Ecol. 2014 Jan 20;83(3):528–45. doi: 10.1111/1365-2656.12178 (PMC4258094; doi:10.1111/1365-2656.12178)
Supplement: Data S1 — Rcode [file jane0083-0528-SD1.zip › kernelExample.R]

require(mgcv); 

# source("Standard Graphical Pars.R"); 
graphics.off();

set_graph_pars("panel1")

par(cex.axis=1.35,cex.lab=1.5);
N <- 150; # size of the 'data' set 

# Generate a 'data' set 
z <- runif(N,1,50); z <- sort(z); 
z1bar <- 40*z/(15+z); z1 <- z1bar+4*rt(N,df=3);

# fit the data with a spline
X <- data.frame(z=z,z1=z1)
gamGrow <- gam(z1~s(z,m=3),data=X);

# extract the residuals and estimate growth variance
gamResids <- resid(gamGrow); 
sse <- sum(gamResids^2); 
sdhat <- sqrt(sse/gamGrow$df.residual)	

# estimate bandwidth for kernel density
h <- bw.SJ(gamResids);

# scale residuals so kernel variance equals
# the estimate of growth variance
alpha <- sdhat/sqrt(sdhat^2+h^2);
hResid <- alpha*gamResids

# define the density estimate
kfun <- function(z) {
	mean(dnorm(z,mean=hResid,sd=h))
} 
kfun <- Vectorize(kfun) 

# Use the fit and density estimate to define the growth kernel
Gz1_z <- function(z1,z) {
	Gdata=data.frame(z=z);
	z1bar <- predict(gamGrow,newdata=Gdata,type="response")	
	return(kfun(z1-z1bar)) 
}

px <- seq(-4*sdhat,4*sdhat,length=500)
#matplot(px,cbind(kfun(px),dnorm(px,mean=0,sd=5)),type="l", ylim=c(0,1.25*max(kfun(px))),
#col=c("red","black"),lty=c(2,1),lwd=2,xlab="Growth residual",ylab="Probability density")

# Look at the variation over many replicate fits. 
# Use different variable names to avoid overwriting
# the objects used in Gz1_z above 
RUNIT=TRUE; 
if(RUNIT){
nReps=500; 
yhat <- matrix(0,length(px),nReps) 
for(j in 1:nReps) {
  x <- runif(N,1,50); x <- sort(x); 
  x <- seq(1,50,length=N);
  y0 <- 40*x/(15+x); y <- y0+4*rt(N,df=5);
  X <- data.frame(x=x,y=y)
  fitj <- gam(y~s(x,m=3),data=X);
  Resids <- resid(fitj); 
  sse <- sum(Resids^2); 
  sdj <- sqrt(sse/fitj$df.residual)	
  hj <- bw.SJ(Resids);
  aj <- sdj/sqrt(sdj^2+hj^2);
  hjResid <- aj*Resids
  kj  <- function(z) mean(dnorm(z,mean=hjResid,sd=hj)) 
  kj <- Vectorize(kj) 
  yhat[,j]=kj(px)
  cat(j,sdj,"\n")
}
}

r90 <- function(x) quantile(x,probs=c(0.05,0.95))
yr <- apply(yhat,1,r90)

matplot(px,cbind(kfun(px),0.25*dt(px/4,df=3)),type="l", ylim=c(0,max(yr)),
col=c("red","black"),lty=c(2,1),lwd=2,xlab="Growth residual",ylab="Probability density")
polygon(c(px,rev(px)),c(yr[1,],rev(yr[2,])),col="turquoise",border="NA")
matpoints(px,cbind(kfun(px),0.25*dt(px/4,df=3)),type="l", ylim=c(0,max(yr)),
col=c("red","black"),lty=c(2,1),lwd=2,xlab="Growth residual",ylab="Probability density")

df=3; Gsd=4*sqrt(df/(df-2))
matpoints(px,dnorm(px,mean=0,sd=Gsd),type="l",lty=3,lwd=3)

#dev.copy2eps(file="~/repos/ipm_book/HowTo/kernelExample.eps")
