# Supplementary material for: Building integral projection models: a user's guide
Source: J Anim Ecol. 2014 Jan 20;83(3):528–45. doi: 10.1111/1365-2656.12178 (PMC4258094; doi:10.1111/1365-2656.12178)
Supplement: Data S1 — Rcode [file jane0083-0528-SD1.zip › nonconstantVarEexample.R]

# Negative log likelihood function for regression with mean and standard
# deviation both linear functions of the independent variable
ncvNLL=function(a,b,c,d) {
	LL <- sum(dnorm(y,mean=a+b*x,sd=c+d*x,log=TRUE)); 
	return(-LL)
}

N=100;
x=runif(N,1,10); y=1 + 0.5*x + (0.1+0.02*x)*rnorm(N); 
start=list(a=2,b=1,c=1,d=1); 
fit=mle(ncvNLL,start=start); 
