# Supplementary material for: Building integral projection models: a user's guide
Source: J Anim Ecol. 2014 Jan 20;83(3):528–45. doi: 10.1111/1365-2656.12178 (PMC4258094; doi:10.1111/1365-2656.12178)
Supplement: Data S1 — Rcode [file jane0083-0528-SD1.zip › Standard Graphical Pars.R]

set_graph_pars <- function(ptype = "panel4",pty="s")
{
    mgp <- c(2.5, 1, 0); mar <- c(4, 4, 1.5, 1); oma <- c(0, 0, 0, 0)
    switch(ptype,
           panel4 = par(mfrow=c(2,2), mgp=mgp, mar=mar, pty=pty,
                        oma=oma, bty="L", cex.lab =1.2),
           panel2 = par(mfrow=c(1,2), mgp=mgp, mar=mar, pty=pty,
                        oma=oma, bty="L", cex.axis=0.85),
           panel1 = par(mfrow=c(1,1), mgp=mgp, mar=mar, pty=pty,
                        oma=oma, bty="L", cex.axis=0.85))
}

add_panel_label <- function(ltype="a")
{
    text <- paste(LETTERS[letters==ltype], ")", sep="")
    mtext(text=text, side=3, adj=0)
}

## change to 'TRUE' to look at the formatting...
if (FALSE) {

    plot_dummy <- function()
        plot(1:100, 1:100, type="n", xlab="x variable", ylab="y variable")
    ## 4 panels
    dev.new(width=8, height=7.5)
    set_graph_pars(ptype = "panel4")
    plot_dummy(); add_panel_label("a")
    plot_dummy(); add_panel_label("b")
    plot_dummy(); add_panel_label("c")
    plot_dummy(); add_panel_label("d")
    ## 2 panels
    dev.new(width=8, height=4)
    set_graph_pars(ptype = "panel2")
    plot_dummy(); add_panel_label("a")
    plot_dummy(); add_panel_label("b")
    ## 2 panels
    dev.new(width=8, height=4)
    set_graph_pars(ptype = "panel1")
    plot_dummy()
    ## clean up
    rm(plot_dummy)
}
